# Supplementary material for: Lipid-droplet associated mitochondria promote fatty-acid oxidation through a distinct bioenergetic pattern in male Wistar rats
Source: Nat Commun. 2023 Feb 11;14:766. doi: 10.1038/s41467-023-36432-0 (PMC9918515; doi:10.1038/s41467-023-36432-0)
Supplement: Supplementary file 4 — Source Data [file 41467_2023_36432_MOESM4_ESM.xlsx]

## Sheet: Figure 2D
		n=2
image No.	S.No.	number of LD's	number of LD's satined with mitochondria	LD's with mitotracker fluoroscence (% total)
	fat layer pre stripping
24	1	80	69	86.25
26	2	30	20	66.6667
29	3	30	21	70
28	4	54	25	46.2963
31	5	50	46	92
32	6	51	38	74.5098
35	7	42	35	83.3333
37	8	35	26	74.2857
38	9	66	43	65.1515
39	10	60	38	63.3333
40	11	66	44	66.6667
	fat layer post stripping
41	1	140	2	1.42857
42	2	138	2	1.44928
53	3	150	10	6.66667
54	4	148	2	1.35135
55	5	146	2	1.36986
56	6	139	2	1.43885
57	7	152	6	3.94737
58	8	146	4	2.73973
59	9	151	6	3.97351
60	10	138	5	3.62319

## Sheet: Figure 2G
final percent area
LD Percent area
in Crude LD	2.03631
	2.75703
	2.44462
	2.31802
in LDM	0.0816345
	0.0816345
	0.104523
	0.0530243
Percent LD area in crude LD
Crude LD Image 40				Crude LD image 18				Crude LD image 28				Crude LD image 24
No. of LD	LD area	total area		No. of LD	LD area	total area		No. of LD	LD area	total area		No. of LD	LD area	total area
1	83			1	142	260099		1	273	259590		1	38	260610
2	26	256542		2	55			2	42			2	25
3	155			3	339			3	473			3	44
4	227			4	116			4	44			4	408
5	320			5	266			5	82			5	30
6	480			6	81			6	33			6	31
7	20			7	139			7	232			7	37
8	58			8	98			8	36			8	50
9	79			9	48			9	193			9	20
10	172			10	67			10	53			10	59
11	416			11	443			11	23			11	152
12	362			12	28			12	26			12	375
13	103			13	108			13	298			13	67
14	117			14	40			14	52			14	518
15	25			15	36			15	242			15	26
16	109			16	83			16	74			16	30
17	20			17	27			17	36			17	25
18	22			18	214			18	113			18	90
19	29			19	29			19	22			19	40
20	197			20	34			20	32			20	223
21	44			21	202			21	33			21	26
22	44			22	49			22	275			22	102
23	55			23	32			23	65			23	218
24	38			24	26			24	246			24	167
25	20			25	20			25	28			25	46
26	37			26	57			26	215			26	34
27	25			27	25			27	40			27	60
28	262			28	27			28	163			28	45
29	350			29	43			29	53			29	29
30	28			30	76			30	29			30	360
31	207			31	164			31	184			31	658
32	20			32	380			32	64			32	20
33	254			33	122			33	28			33	26
34	41			34	56			34	78			34	158
35	110			35	234			35	482			35	326
36	52			36	42			36	119			36	116
37	74			37	504			37	58			37	146
38	131			38	42			38	32			38	62
39	20			39	557			39	62			39	330
40	26			40	119			40	29			40	182
41	190			41	78			41	116			41	477
42	115			42	451			42	159			42	44
43	37			43	75			43	783			43	66
44	24			44	64			44	302			44	32
total area	5224	256542		45	42			45	253			45	23
				46	68			46	71
percent area	2.03631			47	724
				48	242
				49	90
				50	167
total area					7171	260099			6346	259590			6041	260610
percent area					2.75703				2.44462				2.31802
Percent LD area in crude LDM
LDM LD Image 43				LDM LD Image 44				LDM LD Image 45				LDM LD Image 46
No. of LD	LD area	total area		No. of LD	LD area	total area		No. of LD	LD area	total area		No. of LD	LD area	total area
1	65	262144		1	65	262144		1	54	262144		1	26	262144
2	38			2	38			2	21			2	80
3	26			3	26			3	31			3	33
4	85			4	85			4	32
								5	34
total area	214	262144			214	262144		6	24
								7	21
percent area	0.0816345				0.0816345			8	57
								total area	274				139
								percent area	0.104523				0.0530243

## Sheet: Figure 3A
FAO in adults		n=4 animals
Animal No.
		maximum FAO. Oxygen consumption /mg mitochondria
1	LDM Oleate	372.14
2	LDM Oleate	327.94
3	LDM Oleate	188.52
4	LDM Oleate	232.43
1	CM Oleate	102.32
2	CM Oleate	105.24
3	CM Oleate	104.44
4	CM Oleate	82.32
1	LDM Oleate FCCP	447.42
2	LDM Oleate FCCP	419.98
3	LDM Oleate FCCP	387.86
4	LDM Oleate FCCP	369.36
1	CM Oleate FCCP	127.44
2	CM Oleate FCCP	151.74
3	CM Oleate FCCP	190.02
4	CM Oleate FCCP	145.54

## Sheet: Figure 3B and C
IB
			n=6
CPT1	Animal No		Mean intensity		pACC	Mean intensity		ACC	Mean intensity		pACC/ACC
	1	LDM	137.686		LDM	172.268		LDM	168.349		1.02328
	2	LDM	132.65		LDM	162.099		LDM	160.939		1.00721
	3	LDM	161.698		LDM	170.534		LDM	200.825		0.849167
	4	LDM	185.127		LDM	157.23		LDM	114.424		1.3741
	5	LDM	176.497		LDM	154.053		LDM	147.777		1.04247
	6	LDM	172.117		LDM	149.693		LDM	143.017		1.04668
	1	CM	152.655		CM	143.699		CM	181.626		0.791181
	2	CM	150.017		CM	146.334		CM	163.424		0.895425
	3	CM	149.938		CM	144.142		CM	153.861		0.936833
	4	CM	178.707		CM	129.157		CM	140.473		0.919444
	5	CM	174.189		CM	136.316		CM	181.249		0.752092
	6	CM	176.426		CM	129.849		CM	148.219		0.876062

## Sheet: Figure 3D
		CPT1 activity
Animal No		nmole/min/mg protein
1	LDM	31.6176
2	LDM	27.9412
3	LDM	30.8824
4	LDM	33.0882
5	LDM	127.757
6	LDM	105.515
7	LDM	40.8088
8	LDM	120.588
1	CM	25
2	CM	23.5294
3	CM	25.7353
4	CM	22.7941
5	CM	9.55882
6	CM	13.9706
7	CM	32.5368
8	CM	17.6471

## Sheet: Figure 4A
respiration with substrates in adults Succinate (State II) and Succinate ADP (State III)
Animal No.
		Oxygen consumption /mg mitochondria
1	LDM Succinate	270.24
2	LDM Succinate	239.28
3	LDM Succinate	263.45
4	LDM Succinate	247.23
1	CM Succinate	771.44
2	CM Succinate	885.48
3	CM Succinate	834.92
4	CM Succinate	758.23
1	LDM Succinate ADP	299.32
2	LDM Succinate ADP	328.96
3	LDM Succinate ADP	316.34
4	LDM Succinate ADP	312.37
1	CM Succinate ADP	1198.84
2	CM Succinate ADP	1135.88
3	CM Succinate ADP	1098.37
4	CM Succinate ADP	1201.68

## Sheet: Figure 4B
respiration with substrates in adults Glutamate/Malate (State II) and Glutamate/Malate ADP (State III)
Animal No.
		Oxygen consumption /mg mitochondria
1	LDM Glutamate/Malate	138.77
2	LDM Glutamate/Malate	127.39
3	LDM Glutamate/Malate	142.36
4	LDM Glutamate/Malate	129.65
1	CM Glutamate/Malate	718.32
2	CM Glutamate/Malate	663.4
3	CM Glutamate/Malate	690.36
4	CM Glutamate/Malate	750.28
1	LDM Glutamate/Malate ADP	213.34
2	LDM Glutamate/Malate ADP	200.87
3	LDM Glutamate/Malate ADP	236.45
4	LDM Glutamate/Malate ADP	198.64
1	CM Glutamate/Malate ADP	987.8
2	CM Glutamate/Malate ADP	928.12
3	CM Glutamate/Malate ADP	1038.45
4	CM Glutamate/Malate ADP	817.45

## Sheet: Figure 4C
Quantification of the activities of complexes I, II, III, and IV of the Electron Transport Chain (ETC) in LDM and CM
Complex 1							Complex 2
Animal No.							Animal No.
		nmole/min/mg protein							nmole/min/mg protein
1	LDM	453.955					1	LDM	52.4173
2	LDM	490.354					2	LDM	41.9721
3	LDM	348.387					3	LDM	47.1204
4	LDM	349.961					4	LDM	57.6701
1	CM	387.241					1	CM	41.9339
2	CM	335.685					2	CM	52.3875
3	CM	322.71					3	CM	62.8524
4	CM	367.93					4	CM	89.0221
Complex 3							Complex 4
Animal No.							Animal No.
		nmole/min/mg protein							nmole/min/mg protein
1	LDM	108.235					1	LDM	65.0274
2	LDM	162.5					2	LDM	54.1667
3	LDM	108.108					3	LDM	70.2703
4	LDM	152.64					4	LDM	92.017
1	CM	146.117					1	CM	54.1895
2	CM	178.485					2	CM	59.4952
3	CM	275.786					3	CM	86.5211
4	CM	410.889					4	CM	118.942

## Sheet: Figure 4D- F
					data generated in revision is highlited with yellow
Citrate Synthase n=4							Complex I+III coupled activity n=8
Animal No.							Animal No.
		nmole/min/mg protein							nmole/min/mg protein
1	LDM	5.14912					1	LDM	227.027
2	LDM	6.62586					2	LDM	221.622
3	LDM	22.1119					3	LDM	232.432
4	LDM	15.4783					4	LDM	210.811
5	LDM	15.6142					5	LDM	129.882
							6	LDM	222.084
1	CM	42.7604					7	LDM	102.703
2	CM	50.841					8	LDM	189.447
3	CM	43.4728
4	CM	40.5255					1	CM	275.676
							2	CM	302.703
							3	CM	1037.84
							4	CM	848.649
							5	CM	530.35
							6	CM	540.865
							7	CM	410.975
Complex II+III coupled activity n=6							8	CM	719.056
Animal No.
		nmole/min/mg protein
1	LDM	3.24324
2	LDM	10
3	LDM	5.94595
4	LDM	15.4054
5	LDM	4.86486
6	LDM	5.94595
1	CM	69.7297
2	CM	73.2432
3	CM	59.7297
4	CM	84.8649
5	CM	78.9189
6	CM	90

## Sheet: Figure 4G
ATP levels in LDM and CM adults			n=6
Animal No		relative luminiscence units (average taken from expeimental replicates)
1	LDM	329
2	LDM	239
3	LDM	186
4	LDM	154
5	LDM	151
6	LDM	102
1	CM	590
2	CM	470
3	CM	414
4	CM	272
5	CM	309
6	CM	205

[truncated: 10 more sheets: Figure 4H, Figure 4I, Figure 5A, Figure 5B-D, Figure 5E, Figure S2A-E, Figure S3 B and C, Figure S3G, Figure S4C, Figure S4]
